# Supplementary material for: Inferring gene and protein interactions using PubMed citations and consensus Bayesian networks
Source: PLoS One. 2017 Oct 19;12(10):e0186004. doi: 10.1371/journal.pone.0186004 (PMC5648141; doi:10.1371/journal.pone.0186004)
Supplement: S3 File — The adjacency matrix representing the consensus network generated with 42,600 publications, 27 functional gene groups, and 100 random topologies per group resulting in 2700 total Bayesian network inputs. Each row and column index represents the matching group from Fig 3. The numbers within the matrix represent the number of Bayesian networks that contained the edge connecting the group with the column group. (CSV) [file pone.0186004.s003.csv]

0	1344	1333	509	1138	319	273	1306	204	451	595	1239	1087	925	1236	0	408	1329	1347	1329	558	272	1309	289	119	784	1200
1356	0	1340	868	1323	1368	874	1310	1343	1328	1324	1329	1314	902	1347	1371	606	1340	432	1309	1327	1327	1304	1342	887	1336	1337
1367	1360	0	1342	791	1383	1368	809	1329	654	1336	1277	686	1278	774	424	1146	1028	1325	1091	559	1367	991	1320	1300	1348	1297
290	125	622	0	1132	248	381	221	256	29	158	10	44	0	412	0	190	221	43	423	1082	343	234	19	836	0	618
1322	980	610	1337	0	325	1337	428	599	411	556	466	802	0	333	0	228	470	76	925	1353	1322	644	326	431	567	822
227	634	492	247	115	0	1180	1264	47	546	477	230	6	0	138	0	8	141	0	104	127	341	636	1013	609	8	551
477	1340	1332	1368	1355	1356	0	1332	1343	1324	1312	1326	1343	458	1377	1317	1336	1328	1358	683	506	431	1329	1364	1314	279	1342
877	563	498	363	421	1436	678	0	493	1011	749	199	18	104	1094	83	57	712	0	347	150	706	377	628	867	389	514
51	288	254	88	57	17	362	86	0	19	75	61	2	1333	546	0	108	207	405	8	49	213	291	98	107	391	292
130	223	136	10	139	121	187	84	10	0	531	279	0	17	361	0	0	134	0	129	147	133	186	38	156	15	117
1327	1364	1364	389	1237	1233	1378	1220	181	1337	0	823	1305	1374	1354	0	1035	1065	52	1358	427	1369	1022	1363	1349	1330	1347
162	164	168	4	1	250	143	36	46	333	342	0	0	0	147	0	0	4	0	82	1	52	120	43	25	0	129
185	186	172	19	342	2	157	17	0	0	216	0	0	0	223	0	1341	5	0	4	235	177	113	39	229	0	196
11	75	142	0	0	0	54	13	1367	5	171	0	2	0	5	0	0	0	22	23	90	78	69	4	53	0	104
580	646	414	1208	197	352	577	961	1320	909	1346	1165	481	29	0	439	21	494	0	436	230	621	331	407	288	423	526
0	71	56	0	0	0	80	0	0	0	0	0	0	0	18	0	0	344	0	0	0	0	51	0	4	0	67
64	87	93	55	32	1	140	0	34	0	77	0	1359	0	0	6	0	98	6	0	35	29	105	8	0	1	110
1305	490	458	282	206	265	521	757	447	304	271	78	27	1	396	1354	344	0	0	433	284	893	1130	590	357	128	310
209	67	97	6	9	0	36	0	52	0	2	0	0	1	4	0	0	0	0	1	11	19	5	14	61	0	1
409	291	215	211	144	59	73	151	4	159	207	194	5	44	219	0	0	192	2	0	116	145	368	12	18	0	156
428	370	278	1105	1347	97	448	103	164	438	148	140	333	369	291	0	55	408	105	287	0	479	276	189	590	33	344
289	1222	1333	499	753	1232	254	817	361	283	1185	237	486	1239	1350	0	172	1321	943	512	574	0	1306	204	739	35	1199
1391	732	692	394	538	753	1371	389	652	1209	409	454	369	378	484	474	382	1249	94	1298	325	1372	0	770	577	1362	600
221	161	198	29	404	217	301	219	21	40	284	102	50	0	203	0	8	186	134	42	1005	107	214	0	476	119	183
46	193	583	1390	357	340	252	475	347	311	441	223	610	220	150	0	0	291	644	39	1184	137	292	559	0	795	451
5	111	109	0	8	17	87	87	97	3	155	0	0	0	127	0	0	65	0	0	12	3	164	37	96	0	10
712	1126	1123	933	900	874	1358	645	1372	346	1287	721	1353	974	694	302	1166	478	0	557	454	1293	846	1290	1327	100	0
