# Supplementary material for: Inferring gene and protein interactions using PubMed citations and consensus Bayesian networks
Source: PLoS One. 2017 Oct 19;12(10):e0186004. doi: 10.1371/journal.pone.0186004 (PMC5648141; doi:10.1371/journal.pone.0186004)
Supplement: S4 File — The adjacency matrix representing the consensus network generated with 96,594 publications, 45 functional gene groups, and eight random topologies per group resulting in 360 total Bayesian network inputs. Each row and column index represents the matching group from Fig 4. The numbers within the matrix represent the number of Bayesian networks that contained the edge connecting the group with the column group. (CSV) [file pone.0186004.s004.csv]

0	185	111	32	169	148	124	0	0	102	104	61	165	86	13	84	186	12	0	43	1	9	33	50	41	36	176	61	14	19	19	0	16	62	24	11	65	52	66	25	0	41	0	40	0
1	0	0	0	0	0	0	0	0	0	0	0	0	0	0	0	0	0	0	0	0	0	0	0	0	0	0	0	0	0	0	0	0	0	0	0	0	0	0	0	0	0	0	0	0
0	0	0	1	12	0	0	0	0	0	1	0	0	0	0	0	0	0	0	0	1	0	0	1	0	1	0	1	0	0	0	0	0	0	0	0	2	2	0	0	0	0	0	0	0
1	0	2	0	2	0	2	0	0	0	1	0	0	0	0	0	5	0	0	0	178	0	0	1	0	4	0	2	0	0	0	0	0	0	0	0	3	2	0	0	0	0	0	0	0
191	125	165	136	0	190	178	0	0	131	156	48	87	175	48	9	192	35	0	170	8	44	115	188	144	192	76	183	9	31	32	13	84	18	81	37	185	179	185	168	0	187	11	161	0
1	0	0	0	20	0	0	0	0	0	0	1	1	0	0	0	0	0	0	0	0	0	0	0	0	3	8	0	0	0	0	0	0	0	0	0	3	3	0	0	0	0	0	0	0
60	0	0	0	92	0	0	0	0	0	9	0	0	0	0	0	9	0	0	0	0	0	0	6	3	6	11	8	0	0	0	0	0	0	0	0	12	5	2	0	0	0	0	0	0
0	0	0	0	0	0	0	0	0	0	0	0	0	0	0	0	0	0	0	2	0	0	0	0	0	0	2	1	0	0	0	0	0	0	0	0	3	2	0	0	0	0	0	0	0
0	0	0	0	0	0	0	0	0	0	0	0	0	0	0	0	0	0	0	0	0	0	0	0	0	2	0	0	0	0	0	0	0	0	0	0	0	0	0	0	0	0	0	0	0
27	0	0	0	16	0	1	0	0	0	32	35	2	14	121	0	153	4	0	0	4	17	23	24	46	41	52	53	0	0	0	0	2	1	1	0	61	60	28	1	0	0	6	31	0
176	0	55	39	84	36	63	0	0	179	0	187	47	45	35	11	186	179	0	31	84	104	88	182	102	187	67	178	21	14	15	0	54	88	73	17	181	174	160	80	0	15	18	54	0
37	0	0	0	31	4	2	0	0	63	173	0	168	86	0	60	19	153	0	10	14	21	25	71	39	55	59	62	0	3	0	0	10	7	8	6	82	45	97	3	0	2	39	39	0
192	67	0	1	45	9	12	0	0	6	51	162	0	25	0	36	36	10	39	190	27	76	81	61	161	86	106	58	0	13	8	0	22	39	25	53	80	133	159	3	0	8	0	56	0
82	0	2	7	53	0	0	0	0	25	59	141	22	0	6	4	22	1	0	52	29	30	23	51	178	87	58	55	0	1	8	0	17	24	17	1	61	60	95	22	0	0	0	21	0
1	0	0	0	1	0	0	0	0	7	1	0	0	0	0	0	0	0	0	0	0	0	0	3	0	1	5	2	0	0	0	0	0	0	0	0	3	4	19	0	0	0	0	0	0
7	0	0	0	0	0	0	0	0	0	0	12	7	1	0	0	0	0	0	1	2	2	2	19	9	31	23	6	0	0	0	0	0	0	0	0	7	42	0	0	0	0	0	29	0
155	0	0	22	149	0	158	0	0	33	17	13	20	24	0	0	0	2	0	0	1	1	4	22	23	15	24	19	0	0	0	0	1	0	4	0	23	21	34	1	0	0	0	2	0
0	0	0	0	0	0	0	0	0	1	24	8	1	0	0	0	0	0	3	6	0	0	0	2	0	2	5	0	0	0	0	0	0	0	0	0	7	2	2	0	0	0	0	0	0
0	0	0	0	0	0	0	0	0	0	0	0	6	0	0	0	0	0	0	0	0	0	0	1	0	3	2	0	0	0	0	0	0	0	0	0	3	1	1	0	0	0	0	0	0
4	0	0	0	9	0	0	6	0	0	0	1	60	9	0	0	0	9	0	0	0	0	0	10	5	4	15	6	0	0	0	0	0	0	2	0	25	13	29	0	0	0	0	1	0
0	0	34	182	0	0	0	0	0	1	12	4	10	14	0	2	1	0	0	0	0	180	135	16	10	5	3	7	0	0	0	0	0	0	0	0	10	12	14	0	0	0	0	1	0
6	54	0	0	15	0	0	0	0	9	31	18	19	26	0	12	3	0	0	0	176	0	167	47	18	5	22	21	0	0	0	0	2	0	2	0	20	27	53	0	0	3	0	2	0
7	0	0	0	15	0	0	0	0	10	27	14	29	8	0	7	1	0	0	0	178	193	0	38	10	18	26	12	0	0	0	0	1	0	0	0	22	24	1	0	165	0	0	1	0
59	0	26	165	164	45	57	0	0	159	178	167	39	48	51	166	102	68	132	172	154	180	166	0	183	96	172	170	0	55	33	0	153	76	77	26	144	164	170	85	0	168	171	161	0
32	0	1	10	50	1	18	0	0	80	58	42	68	181	1	53	33	2	15	27	40	14	36	177	0	38	37	58	0	7	2	0	25	14	9	9	100	46	66	6	0	50	0	46	0
62	0	72	27	162	28	46	63	57	111	173	114	124	177	47	98	103	24	63	37	24	23	50	86	156	0	176	178	28	26	38	37	40	61	36	35	101	115	171	44	19	175	181	155	0
184	0	20	63	106	185	179	183	189	183	74	161	167	183	84	186	181	197	168	186	67	64	176	188	176	184	0	183	61	61	113	185	177	98	97	183	183	166	179	176	29	63	56	27	61
45	0	5	6	54	6	18	19	0	71	98	63	74	78	10	30	35	0	0	18	20	51	24	76	38	153	177	0	4	7	1	0	22	27	12	12	90	51	59	30	0	9	33	110	0
1	0	0	0	0	0	0	0	0	0	0	0	0	0	0	0	0	0	0	0	0	0	0	0	0	1	0	0	0	87	186	0	0	0	0	0	0	0	0	0	0	0	0	0	0
1	0	0	0	2	0	0	0	0	0	1	0	3	0	0	0	0	0	0	0	0	0	0	1	1	3	1	2	166	0	181	13	0	0	0	0	1	0	4	167	0	0	0	0	0
0	0	0	0	2	0	0	0	0	0	1	0	1	1	0	0	0	0	0	0	0	0	0	0	1	2	7	0	174	179	0	170	0	0	0	0	0	0	4	0	0	0	0	0	0
0	0	0	0	0	0	0	0	0	0	0	0	0	0	0	0	0	0	0	0	0	0	0	0	0	0	0	0	0	1	53	0	0	0	0	0	0	0	0	0	0	0	0	0	0
8	0	0	0	2	0	0	0	0	1	10	1	6	4	0	0	2	0	0	0	0	0	0	12	2	4	14	5	0	0	0	0	0	182	73	18	4	4	1	0	0	0	0	0	0
11	0	0	0	9	0	0	0	0	0	16	6	13	10	0	0	2	0	0	0	0	4	0	16	8	15	30	6	0	0	0	0	178	0	185	62	3	13	6	0	0	0	0	0	0
8	0	0	0	11	0	0	0	0	0	12	7	6	7	0	1	4	0	0	0	0	1	0	5	6	11	24	8	0	0	0	0	81	175	0	175	15	20	3	0	0	0	0	0	0
3	0	0	0	5	0	0	0	0	0	4	1	7	3	0	0	0	0	0	0	0	0	0	5	2	11	2	2	0	0	0	0	12	37	76	0	8	12	0	0	0	0	0	0	0
187	0	59	28	118	60	60	188	0	181	178	172	179	107	165	145	120	112	174	182	119	29	131	92	181	120	177	176	0	86	68	0	47	95	104	164	0	168	103	29	0	3	46	156	0
71	0	31	55	150	28	33	60	0	199	186	72	177	188	76	180	51	44	61	69	60	129	118	196	87	195	194	123	0	38	1	0	60	125	161	139	192	0	42	181	0	175	189	179	0
67	0	7	3	168	7	27	13	0	75	84	135	163	182	163	111	58	22	25	82	39	159	16	181	61	180	106	57	0	167	149	0	3	29	82	34	131	130	0	35	0	0	45	177	181
0	0	0	0	2	0	0	0	0	1	4	0	1	8	0	0	2	0	0	0	0	0	0	2	0	6	12	2	0	193	0	0	0	0	0	0	0	2	2	0	171	0	0	0	0
0	0	0	0	0	0	0	0	0	0	0	0	0	0	0	0	0	0	0	0	0	0	13	0	0	0	0	0	0	0	0	0	0	0	0	0	0	0	0	3	0	0	0	0	0
3	0	0	0	4	0	0	0	0	0	2	0	0	0	0	0	0	0	0	0	0	1	0	5	2	9	2	0	0	0	0	0	0	0	0	0	0	4	0	0	0	0	0	0	0
0	0	0	0	1	0	0	0	0	2	0	1	0	0	0	0	0	0	0	0	0	0	0	0	0	3	0	3	0	0	0	0	0	0	0	0	1	13	3	0	0	0	0	0	0
16	0	0	0	17	0	0	0	0	7	11	17	26	10	0	49	6	0	0	3	1	4	3	21	24	27	7	21	0	0	0	0	0	0	0	0	24	24	22	0	0	0	0	0	0
0	0	0	0	0	0	0	0	0	0	0	0	0	0	0	0	0	0	0	0	0	0	0	0	0	0	0	0	0	0	0	0	0	0	0	0	0	0	1	0	0	0	0	0	0
