# Supplementary material for: Inferring gene and protein interactions using PubMed citations and consensus Bayesian networks
Source: PLoS One. 2017 Oct 19;12(10):e0186004. doi: 10.1371/journal.pone.0186004 (PMC5648141; doi:10.1371/journal.pone.0186004)
Supplement: S5 File — The Cohen’s kappa coefficient results for each pair of consensus networks used to test stability across sample sizes. There are 10 different tests in the file. Each test contains 10 network resolutions, each having its own set of four values used to calculate the kappa coefficient. (XLS) [file pone.0186004.s005.xls]

## Sheet: Final
	Test 1	Test 2	Test 3	Test 4	Test 5	Test 6	Test 7	Test 8	Test 9	Test 10	Min		Min	Max
0.1	0.64	0.6087	0.6186	0.6511	0.6501	0.6195	0.6012	0.6585	0.6448	0.628	0.6012		0.5802	0.9262
0.2	0.6467	0.5927	0.6061	0.6006	0.6533	0.6061	0.6569	0.6616	0.6404	0.6294	0.5927
0.3	0.6579	0.632	0.6495	0.651	0.6255	0.6923	0.67	0.6748	0.7049	0.6246	0.6246
0.4	0.6382	0.6492	0.6863	0.6048	0.5897	0.6555	0.6543	0.7027	0.6811	0.6219	0.5897
0.5	0.6138	0.6503	0.6772	0.6113	0.5802	0.6424	0.6776	0.6927	0.6449	0.6132	0.5802
0.6	0.7153	0.7371	0.6503	0.6436	0.6676	0.7084	0.7328	0.7472	0.6514	0.7158	0.6436
0.7	0.6535	0.703	0.7267	0.6507	0.7065	0.6674	0.7914	0.7276	0.6655	0.794	0.6507
0.8	0.7049	0.6782	0.757	0.7006	0.7495	0.7137	0.7839	0.7507	0.7853	0.8033	0.6782
0.9	0.6605	0.7528	0.7879	0.7878	0.7292	0.8054	0.7631	0.7955	0.788	0.779	0.6605
1	0.7117	0.8286	0.8853	0.8661	0.7622	0.8414	0.7324	0.7503	0.9262	0.8286	0.7117

## Sheet: Test 1
	TR	TnR	nTR	nTnR	Kappa
0.1	166	74	6	189	0.64
0.2	129	67	7	232	0.6467
0.3	101	55	9	270	0.6579
0.4	81	55	6	293	0.6382
0.5	66	48	10	311	0.6138
0.6	48	25	6	356	0.7153
0.7	31	19	9	376	0.6535
0.8	24	10	8	393	0.7049
0.9	17	9	7	402	0.6605
1	9	4	3	419	0.7117

## Sheet: Test 2
	TR	TnR	nTR	nTnR	Kappa
0.1	162	78	9	186	0.6087
0.2	122	80	6	227	0.5927
0.3	98	61	8	268	0.632
0.4	85	50	10	290	0.6492
0.5	68	43	9	315	0.6503
0.6	50	24	5	356	0.7371
0.7	33	17	7	378	0.703
0.8	21	13	5	396	0.6782
0.9	18	8	3	406	0.7528
1	10	3	1	421	0.8286

## Sheet: Test 3
	TR	TnR	nTR	nTnR	Kappa
0.1	165	78	7	185	0.6186
0.2	125	75	8	227	0.6061
0.3	101	58	8	268	0.6495
0.4	86	48	5	296	0.6863
0.5	70	41	7	317	0.6772
0.6	46	27	12	350	0.6503
0.7	32	16	5	382	0.7267
0.8	24	10	4	397	0.757
0.9	20	7	3	405	0.7879
1	12	1	2	420	0.8853

## Sheet: Test 4
	TR	TnR	nTR	nTnR	Kappa
0.1	167	77	1	190	0.6511
0.2	122	78	6	229	0.6006
0.3	99	57	8	271	0.651
0.4	77	57	9	292	0.6048
0.5	63	50	7	315	0.6113
0.6	43	27	11	354	0.6436
0.7	28	19	7	381	0.6507
0.8	22	12	5	396	0.7006
0.9	20	6	4	405	0.7878
1	10	3	0	422	0.8661

## Sheet: Test 5
	TR	TnR	nTR	nTnR	Kappa
0.1	168	75	3	189	0.6501
0.2	131	68	5	231	0.6533
0.3	98	57	13	267	0.6255
0.4	77	57	12	289	0.5897
0.5	63	53	10	309	0.5802
0.6	45	29	7	354	0.6676
0.7	32	15	8	380	0.7065
0.8	23	9	5	398	0.7495
0.9	19	7	6	403	0.7292
1	10	4	2	419	0.7622

## Sheet: Test 6
	TR	TnR	nTR	nTnR	Kappa
0.1	161	81	4	189	0.6195
0.2	123	78	5	229	0.6061
0.3	102	52	5	276	0.6923
0.4	83	50	8	294	0.6555
0.5	66	50	3	316	0.6424
0.6	48	27	5	355	0.7084
0.7	29	17	8	381	0.6674
0.8	22	10	6	397	0.7137
0.9	20	5	4	406	0.8054
1	11	2	2	420	0.8414

## Sheet: Test 7
	TR	TnR	nTR	nTnR	Kappa
0.1	155	84	5	191	0.6012
0.2	129	69	3	234	0.6569
0.3	100	52	9	274	0.67
0.4	85	50	9	291	0.6543
0.5	70	42	6	317	0.6776
0.6	51	23	7	354	0.7328
0.7	37	11	6	381	0.7914
0.8	26	8	5	396	0.7839
0.9	21	5	7	402	0.7631
1	10	4	3	418	0.7324

## Sheet: Test 8
	TR	TnR	nTR	nTnR	Kappa
0.1	168	73	3	191	0.6585
0.2	131	66	5	233	0.6616
0.3	100	52	8	275	0.6748
0.4	87	45	5	298	0.7027
0.5	72	39	7	317	0.6927
0.6	51	20	8	356	0.7472
0.7	34	15	7	379	0.7276
0.8	25	10	5	395	0.7507
0.9	21	6	4	404	0.7955
1	11	3	4	417	0.7503

## Sheet: Test 9
	TR	TnR	nTR	nTnR	Kappa
0.1	164	75	4	192	0.6448
0.2	127	67	8	233	0.6404
0.3	105	49	6	275	0.7049
0.4	86	48	6	295	0.6811
0.5	70	44	10	311	0.6449
0.6	46	31	8	350	0.6514
0.7	30	20	6	379	0.6655
0.8	24	9	3	399	0.7853
0.9	20	8	2	405	0.788
1	13	0	2	420	0.9262

[truncated: 1 more sheets: Test 10]
