# Supplementary material for: Inferring gene and protein interactions using PubMed citations and consensus Bayesian networks
Source: PLoS One. 2017 Oct 19;12(10):e0186004. doi: 10.1371/journal.pone.0186004 (PMC5648141; doi:10.1371/journal.pone.0186004)
Supplement: S6 File — The Cohen’s kappa coefficient results for each pair of consensus networks used to test stability across topological input sizes. There are 25 different tests in the file. Each test contains 10 network resolutions, each having its own set of four values used to calculate the kappa coefficient. (XLS) [file pone.0186004.s006.xls]

## Sheet: Totals
		4 – 100	4 – 8	8 – 12	12 – 16	16 – 20	20 – 24	24 – 28	28 – 32	32 – 36	36 – 40	40 – 44	44 – 48	48 – 52	52 – 56	56 – 60	60 – 64	64 – 68	68 – 72	72 – 76	76 – 80	80 – 84	84 – 88	88 – 92	92 – 96	96 – 100
F2	0.1	0.972	0.958	0.9674	0.9767	0.9674	0.9953	0.986	0.986	0.9769	0.986	0.986	0.986	0.9953	0.9953	0.986	0.9814	0.9907	0.9907	0.9953	0.9907	0.9953	0.9953	0.9953	0.9907	0.986
F3	0.2	0.9123	0.8844	0.9077	0.9261	0.9444	0.9492	0.9723	0.9769	0.9851	0.9815	0.9723	0.9723	0.9861	0.9815	0.9769	0.9954	0.9676	0.9769	0.9631	0.9908	0.9862	0.9908	0.9769	0.9677	0.9769
F4	0.3	0.9456	0.9504	0.9502	0.9453	0.9753	0.9653	0.9703	0.9604	0.9839	0.9851	0.9851	0.9851	0.9801	0.9802	0.9753	0.9851	0.9802	0.9901	0.9701	0.985	0.9851	0.9801	0.9802	0.9752	0.9752
F5	0.4	0.9784	0.973	0.9837	0.9675	0.9893	0.9892	0.9946	0.9675	0.97	0.9838	0.9784	0.9784	0.9892	0.9893	0.9839	0.9892	0.9839	0.9839	1	0.9946	0.9946	0.9946	0.9782	0.9675	0.9892
F6	0.5	0.9702	0.9344	0.9583	0.9822	0.9704	0.9583	0.9643	0.9643	0.9591	0.9641	0.988	0.988	0.9822	0.9822	0.9821	0.97	0.97	0.9761	0.982	0.982	0.9821	0.9821	0.9761	0.9761	0.994
F7	0.6	0.8969	0.8625	0.9149	0.9501	0.9033	0.9522	0.9595	0.9674	0.9774	0.9674	0.9757	0.9757	0.9757	0.9595	0.9837	0.9835	0.9837	0.9919	0.9674	0.9671	0.9752	0.9835	0.9501	0.9501	0.9671
F8	0.7	0.9202	0.9096	0.9652	0.954	0.9548	0.9664	0.9774	0.9548	0.9838	0.9888	0.9782	0.9782	0.9548	0.9548	0.9652	0.9652	0.9664	0.9556	0.9658	1	0.9882	0.9882	0.977	0.977	0.9646
F9	0.8	0.9689	0.9043	0.9501	0.9501	0.9515	0.9838	0.9672	1	0.9806	1	1	1	0.9838	1	1	1	1	1	0.9843	0.9843	0.9843	1	1	1	1
F10	0.9	0.9418	0.9605	0.9799	1	0.9799	0.9799	0.9605	0.9806	0.9618	1	0.9806	0.9806	0.9806	0.9806	1	1	1	0.9806	0.9605	0.9799	1	0.9799	0.9799	1	1
F11	1	0.931	0.8702	0.931	0.893	0.9262	1	1	1	1	1	0.9618	0.9618	0.9618	0.9618	0.9618	1	0.9618	1	0.9618	0.9618	0.9618	0.9618	0.9618	0.9262	1
		4 – 100	4 – 8	8 – 12	12 – 16	16 – 20	20 – 24	24 – 28	28 – 32	32 – 36	36 – 40	40 – 44	44 – 48	48 – 52	52 – 56	56 – 60	60 – 64	64 – 68	68 – 72	72 – 76	76 – 80	80 – 84	84 – 88	88 – 92	92 – 96	96 – 100
	MIN	0.8969	0.8625	0.9077	0.893	0.9033	0.9492	0.9595	0.9548	0.9591	0.9641	0.9618	0.9618	0.9548	0.9548	0.9618	0.9652	0.9618	0.9556	0.9605	0.9618	0.9618	0.9618	0.9501	0.9262	0.9646
	MAX	0.9784	0.973	0.9837	1	0.9893	1	1	1	1	1	1	1	0.9953	1	1	1	1	1	1	1	1	1	1	1	1
	MEAN	0.94373	0.92073	0.95084	0.9545	0.95625	0.97396	0.97521	0.97579	0.97786	0.98567	0.98061	0.98061	0.97896	0.97852	0.98149	0.98698	0.98043	0.98458	0.97503	0.98362	0.98528	0.98563	0.97755	0.97305	0.9853
			MIN	MAX	MEAN
		4 – 100	0.8969	0.9784	0.94373
		4 – 8	0.8625	0.973	0.92073
		8 – 12	0.9077	0.9837	0.95084
		12 – 16	0.893	1	0.9545
		16 – 20	0.9033	0.9893	0.95625
		20 – 24	0.9492	1	0.97396
		24 – 28	0.9595	1	0.97521
		28 – 32	0.9548	1	0.97579
		32 – 36	0.9591	1	0.97786
		36 – 40	0.9641	1	0.98567
		40 – 44	0.9618	1	0.98061
		44 – 48	0.9618	1	0.98061
		48 – 52	0.9548	0.9953	0.97896
		52 – 56	0.9548	1	0.97852
		56 – 60	0.9618	1	0.98149
		60 – 64	0.9652	1	0.98698
		64 – 68	0.9618	1	0.98043
		68 – 72	0.9556	1	0.98458
		72 – 76	0.9605	1	0.97503
		76 – 80	0.9618	1	0.98362
		80 – 84	0.9618	1	0.98528
		84 – 88	0.9618	1	0.98563
		88 – 92	0.9501	1	0.97755
		92 – 96	0.9262	1	0.97305
		96 – 100	0.9646	1	0.9853

## Sheet: 4 – 100
	TR	TnR	nTR	nTnR	Kappa
0.1	241	3	3	188	0.972
0.2	194	10	9	222	0.9123
0.3	154	5	6	270	0.9456
0.4	132	2	2	299	0.9784
0.5	111	2	3	319	0.9702
0.6	70	3	10	352	0.8969
0.7	46	1	6	382	0.9202
0.8	34	1	1	399	0.9689
0.9	26	1	2	406	0.9418
1	14	0	2	419	0.931

## Sheet: 4 – 8
	TR	TnR	nTR	nTnR	Kappa
0.1	240	5	4	186	0.958
0.2	189	11	14	221	0.8844
0.3	154	4	6	271	0.9504
0.4	131	2	3	299	0.973
0.5	108	5	6	316	0.9344
0.6	66	3	14	352	0.8625
0.7	46	2	6	381	0.9096
0.8	31	2	4	398	0.9043
0.9	26	0	2	407	0.9605
1	14	2	2	417	0.8702

## Sheet: 8 – 12
	TR	TnR	nTR	nTnR	Kappa
0.1	240	2	5	188	0.9674
0.2	193	13	7	222	0.9077
0.3	152	4	6	273	0.9502
0.4	130	0	3	302	0.9837
0.5	110	4	3	318	0.9583
0.6	65	6	4	360	0.9149
0.7	47	2	1	385	0.9652
0.8	31	1	2	401	0.9501
0.9	26	1	0	408	0.9799
1	14	0	2	419	0.931

## Sheet: 12 – 16
	TR	TnR	nTR	nTnR	Kappa
0.1	239	2	3	191	0.9767
0.2	194	4	12	225	0.9261
0.3	152	7	4	272	0.9453
0.4	130	6	0	299	0.9675
0.5	113	2	1	319	0.9822
0.6	69	4	2	360	0.9501
0.7	47	2	2	384	0.954
0.8	31	2	1	401	0.9501
0.9	27	0	0	408	1
1	13	2	1	419	0.893

## Sheet: 16 – 20
	TR	TnR	nTR	nTnR	Kappa
0.1	239	5	2	189	0.9674
0.2	193	7	5	230	0.9444
0.3	157	3	2	273	0.9753
0.4	134	0	2	299	0.9893
0.5	112	2	3	318	0.9704
0.6	69	8	4	354	0.9033
0.7	48	3	1	383	0.9548
0.8	32	2	1	400	0.9515
0.9	26	0	1	408	0.9799
1	13	0	2	420	0.9262

## Sheet: 20 – 24
	TR	TnR	nTR	nTnR	Kappa
0.1	243	0	1	191	0.9953
0.2	196	7	4	228	0.9492
0.3	155	2	5	273	0.9653
0.4	132	0	2	301	0.9892
0.5	110	3	4	318	0.9583
0.6	73	2	4	356	0.9522
0.7	49	1	2	383	0.9664
0.8	33	0	1	401	0.9838
0.9	26	1	0	408	0.9799
1	13	0	0	422	1

## Sheet: 24 – 28
	TR	TnR	nTR	nTnR	Kappa
0.1	241	1	2	191	0.986
0.2	201	4	2	228	0.9723
0.3	156	5	1	273	0.9703
0.4	131	0	1	303	0.9946
0.5	111	4	2	318	0.9643
0.6	72	2	3	358	0.9595
0.7	49	1	1	384	0.9774
0.8	32	1	1	401	0.9672
0.9	26	1	1	407	0.9605
1	13	0	0	422	1

## Sheet: 28 – 32
	TR	TnR	nTR	nTnR	Kappa
0.1	241	2	1	191	0.986
0.2	202	2	3	228	0.9769
0.3	155	2	6	272	0.9604
0.4	130	5	1	299	0.9675
0.5	111	2	4	318	0.9643
0.6	72	2	2	359	0.9674
0.7	48	2	2	383	0.9548
0.8	33	0	0	402	1
0.9	27	1	0	407	0.9806
1	13	0	0	422	1

## Sheet: 32 – 36
	TR	TnR	nTR	nTnR	Kappa
0.1	200	1	4	230	0.9769
0.2	156	2	1	276	0.9851
0.3	133	1	2	299	0.9839
0.4	110	2	3	320	0.97
0.5	71	2	3	359	0.9591
0.6	49	1	1	384	0.9774
0.7	33	1	0	401	0.9838
0.8	27	0	1	407	0.9806
0.9	13	1	0	421	0.9618
1	13	0	0	422	1

[truncated: 16 more sheets: 36 – 40, 40 – 44, 44 – 48, 48 – 52, 52 – 56, 56 – 60, 60 – 64, 64 – 68, 68 – 72, 72 – 76, 76 – 80, 80 – 84, 84 – 88, 88 – 92, 92 – 96, 96 – 100]
